# Supplementary material for: The right temporoparietal junction enables delay of gratification by allowing decision makers to focus on future events
Source: PLoS Biol. 2020 Aug 10;18(8):e3000800. doi: 10.1371/journal.pbio.3000800 (PMC7447039; doi:10.1371/journal.pbio.3000800)
Supplement: S1 Data — (XLSX) [file pbio.3000800.s001.xlsx]

## Sheet: Fig 2A
impact of cTBS on post-cTBS minus pre-cTBS changes in scaling parameter s
	rTPJ cTBS	vertex cTBS
	0.0002	0.1886
	-0.3499	1.6708
	0.0039	1.3765
	0.0084	-0.0033
	-0.0587	-0.0339
	0.4135	3.6615
	0.3197	-1.0786
	0.0047	0.5603
	4.6247	-0.9611
	0.3532	0.1115
	-0.2602	-0.4731
	0.1973	0.058
	0.0007	3.5048
	-0.3092	0.093
	-0.7528	0.0525
	0.06	-0.0468
	0.0174	-1.8978
	-0.0392	-0.2426
	4.1946	-0.0652
	0.0103	-0.0152
	0.2057	-0.6007
	1.9862	0.1338
	0.0064	-3.5656
	0.2771	-1.0678
	0.0078	-0.4594
	0.2447	1.1878
	1.7777	-0.4394
	1.8382	0.1482
	0.1933	-1.1194
	0.0076	0.2348
median	0.0139	-0.0093

## Sheet: Fig 2B
impact of cTBS on post-cTBS minus pre-cTBS changes in discount parameter k
	rTPJ cTBS	vertex cTBS
	-0.2142	0.0397
	0.0333	-0.0032
	0.2362	-0.0028
	-0.1439	0.001
	0.0448	0.0433
	0.002	-0.0324
	-0.2939	0.0761
	0.0057	-0.0115
	-0.0551	0.1886
	0.2352	-0.2422
	0.0089	0.0258
	-0.0303	-0.0673
	0.0415	-0.1601
	0.0019	-0.37
	0.2843	-0.2608
	0.027	-0.0544
	-0.2862	0.2563
	0.3255	0.0682
	-0.5899	0.0145
	-0.1082	0.0287
	-0.1863	0.0211
	-0.0251	-0.0111
	0.0087	0.0143
	0	0.0324
	0.0337	0.0226
	-0.017	-0.0047
	-0.1347	-0.4629
	-0.0104	-0.0002
	-0.0639	0.6791
	0.0121	-0.1207
median	0.0009	0.0004

## Sheet: Fig 3A
illustration of cTBS × Session × relative time interaction in mixed linear model on log-RTs in the mental time travel task
individual regression coefficients
	rTPJ cTBS	vertex cTBS
	-0.051	-0.0196
	0.0199	-0.0103
	-0.0126	-0.0133
	-0.012	-0.0581
	0.0036	0.005
	0.0394	-0.001
	0.0153	-0.0728
	0.0283	-0.1069
	-0.0122	-0.0178
	0.0747	-0.0437
	0.0372	-0.0531
	0.0344	-0.0258
	0.0645	0.0127
	0.0479	-0.0678
	0.0323	-0.0195
	0.0286	-0.0393
	0.0718	-0.0539
	0.0392	-0.0578
	0.0297	-0.0107
	0.0012	-0.0251
	0.0641	-0.0149
	0.0496	-0.04
	0.042	-0.0045
	0.0092	-0.0684
	-0.0184	-0.0826
	0.0151	-0.0936
	-0.0146	-0.0637
	0.0431	-0.1021
	-0.0244	-0.0484
	0.0104	-0.0414
mean	0.0126	-0.032
sem	0.0156	0.017

## Sheet: Fig 3B
correlation between cTBS effects (post-cTBS minus pre-cTBS) on scaling parameter s and log-RTs in mental time travel task
for illustration purpose, values in these variables were binned (quintiles)
cTBS group	scaling paramater s			mental time travel task
	raw value	quintile		raw value	quintile
rTPJ	0.0002	2		-0.051	2
rTPJ	-0.3499	1		0.0199	4
rTPJ	0.0039	2		-0.0126	3
rTPJ	0.0084	3		-0.012	3
rTPJ	-0.0587	2		0.0036	4
rTPJ	0.4135	5		0.0394	5
rTPJ	0.3197	4		0.0153	4
rTPJ	0.0047	3		0.0283	4
rTPJ	4.6247	5		-0.0122	3
rTPJ	0.3532	4		0.0747	5
rTPJ	-0.2602	2		0.0372	5
rTPJ	0.1973	4		0.0344	5
rTPJ	0.0007	2		0.0645	5
rTPJ	-0.3092	2		0.0479	5
rTPJ	-0.7528	1		0.0323	4
rTPJ	0.06	3		0.0286	4
rTPJ	0.0174	3		0.0718	5
rTPJ	-0.0392	2		0.0392	5
rTPJ	4.1946	5		0.0297	4
rTPJ	0.0103	3		0.0012	3
rTPJ	0.2057	4		0.0641	5
rTPJ	1.9862	5		0.0496	5
rTPJ	0.0064	3		0.042	5
rTPJ	0.2771	4		0.0092	4
rTPJ	0.0078	3		-0.0184	2
rTPJ	0.2447	4		0.0151	4
rTPJ	1.7777	5		-0.0146	3
rTPJ	1.8382	5		0.0431	5
rTPJ	0.1933	4		-0.0244	2
rTPJ	0.0076	3		0.0104	4
vertex	0.1886	4		-0.0196	2
vertex	1.6708	5		-0.0103	3
vertex	1.3765	5		-0.0133	3
vertex	-0.0033	2		-0.0581	1
vertex	-0.0339	2		0.005	4
vertex	3.6615	5		-0.001	3
vertex	-1.0786	1		-0.0728	1
vertex	0.5603	5		-0.1069	1
vertex	-0.9611	1		-0.0178	3
vertex	0.1115	4		-0.0437	2
vertex	-0.4731	1		-0.0531	1
vertex	0.058	3		-0.0258	2
vertex	3.5048	5		0.0127	4
vertex	0.093	3		-0.0678	1
vertex	0.0525	3		-0.0195	2
vertex	-0.0468	2		-0.0393	2
vertex	-1.8978	1		-0.0539	1
vertex	-0.2426	2		-0.0578	1
vertex	-0.0652	2		-0.0107	3
vertex	-0.0152	2		-0.0251	2
vertex	-0.6007	1		-0.0149	3
vertex	0.1338	4		-0.04	2
vertex	-3.5656	1		-0.0045	3
vertex	-1.0678	1		-0.0684	1
vertex	-0.4594	1		-0.0826	1
vertex	1.1878	5		-0.0936	1
vertex	-0.4394	1		-0.0637	1
vertex	0.1482	4		-0.1021	1
vertex	-1.1194	1		-0.0484	2
vertex	0.2348	4		-0.0414	2

## Sheet: Fig 4A
extracted parameter estimates for value-related activation in the striatum ROI
		rTPJ cTBS			vertex cTBS
		pre-cTBS	post-cTBS		pre-cTBS	post-cTBS
		-0.0356	-0.0832		-0.066	0.0077
		0.2355	-0.1092		0.0708	0.0558
		-0.0065	-0.0369		0.0306	0.0905
		-0.0106	0.0449		0.0557	-0.0448
		0.0156	-0.0764		-0.0435	0.0204
		0.0688	0.0128		-0.0174	0.0194
		0.0583	-0.0215		-0.0736	0.1084
		0.1103	0.0234		-0.0476	-0.03
		-0.0069	0.0197		0.0109	0.0303
		-0.0389	-0.0318		-0.0216	0.0039
		0.0036	-0.0368		0.0382	0.0845
		-0.0239	0.0207		-0.0216	-0.097
		-0.0181	0.0345		-0.0169	-0.031
		0.0539	0.0111		0.0272	-0.0584
		-0.0748	-0.009		0.017	-0.0199
		0.0448	0.0008		-0.0009	0.073
		0.0174	0.0898		0.1962	0.0949
		0.0328	0.0302		0.0365	-0.0028
		-0.0073	-0.0092		0.038	0.033
		-0.0678	-0.0477		0.0421	0.0555
		-0.103	0.0296		-0.0163	0.0604
		0.0268	-0.0208		0.1247	-0.1278
		0.0386	0.0395		-0.0276	-0.0357
		0.0879	0.0069		-0.0097	-0.0303
		-0.1489	0.0717		0.0037	0.0844
		0.0659	-0.0288		0.0366	0.0616
		0.0181	-0.0132		0.1002	0.0245
		0.0113	-0.0427		-0.0012	-0.0009
		0.1072	-0.0098		0.0029	0.0163
		0.0568	0.0254		-0.0442	0.0431
	median	0.0165	-0.0041		0.0033	0.0199

## Sheet: Fig 4B
extracted parameter estimates for value-related activation in the VMPFC ROI
		rTPJ cTBS			vertex cTBS
		pre-cTBS	post-cTBS		pre-cTBS	post-cTBS
		0.0586	-0.0686		-0.0238	-0.2373
		0.1814	0.0314		0.0107	0.0194
		-0.0581	-0.0106		0.0741	0.0422
		-0.028	0.0244		0.1089	-0.0466
		0.071	-0.0416		-0.1176	-0.0926
		0.1085	-0.0282		-0.0107	0.0222
		0.0345	-0.0267		-0.1638	0.1971
		0.0507	-0.0133		-0.0621	-0.0544
		0.002	0.0203		-0.0147	0.0294
		0.002	-0.0598		0.0249	0.0216
		-0.0138	-0.0924		-0.0068	0.0499
		0.0822	0.0003		-0.073	-0.0693
		0.0091	-0.003		-0.0154	-0.084
		0.0081	0.0193		-0.0429	0.0374
		-0.0737	0.044		0.0346	-0.2125
		0.1272	0.1084		0.0183	0.0019
		-0.0286	0.0961		0.1257	0.0713
		0.0683	0.0476		0.0629	0.025
		0.032	-0.0401		-0.0251	-0.0507
		-0.1789	-0.092		0.1077	0.104
		-0.0622	0.1176		-0.143	0.0806
		0.0097	0.0062		0.2861	-0.235
		0.0871	0.0187		0.0365	0.0094
		0.0083	-0.0731		-0.0258	-0.0502
		0.0059	0.3063		0.101	0.1049
		0.0914	-0.0625		0.0165	0.0909
		0.0538	0.0343		-0.0321	0.0022
		0.0303	-0.0037		0.0119	-0.042
		-0.0652	0.0044		0.0088	0.0246
		0.0536	-0.001		-0.034	0.0235
	median	0.02	-0.0004		0.001	0.0205

## Sheet: Fig 5A
extracted parameter estimates for functional connectivity with rTPJ in the striatum ROI
		rTPJ cTBS			vertex cTBS
		pre-cTBS	post-cTBS		pre-cTBS	post-cTBS
		-0.0735	0.1519		-0.0943	0.0365
		0.109	-0.2762		0.0706	0.0073
		0.0363	-0.1755		-0.0101	0.043
		0.0547	-0.1733		0.1359	0.0734
		0.0467	-0.0744		-0.1086	-0.0331
		0.0364	0.0231		-0.021	-0.0452
		0.1478	0.0024		-0.0107	-0.0341
		0.0003	-0.0277		0.0007	0.0284
		0.0635	0.0656		0.0218	0.038
		0.0129	0.1146		-0.3131	0.0277
		-0.0116	-0.0187		0.0357	0.0256
		0.0518	-0.104		0.2665	0.1028
		0.0149	0.0437		0.0934	-0.0319
		0.0258	-0.0705		0.0011	0.1352
		0.0418	-0.0024		-0.1877	0.2134
		-0.0632	0.0742		0.1419	-0.0089
		0.0982	-0.4352		0.0447	0.1119
		0.1113	-0.1077		0.0061	0.1146
		-0.1313	-0.0438		0.0473	-0.1651
		0.2423	-0.1504		0.0062	0.1541
		-0.0026	-0.1013		-0.1166	-0.0707
		0.0561	0.075		-0.0758	-0.0999
		0.0626	0.0343		0.0264	0.0446
		0.0593	0.0163		-0.0176	0.1137
		0.0666	-0.0635		-0.1032	0.0136
		0.0279	-0.1031		0.0701	-0.0736
		0.1078	0.0411		-0.1004	-0.0408
		-0.0296	-0.0267		0.0727	0.0023
		0.1124	-0.0679		-0.0713	-0.2022
		0.1266	0.2549		0.0459	0.0687
	median	0.0493	-0.0272		0.0036	0.0267

## Sheet: Fig 5B
extracted parameter estimates for functional connectivity with rTPJ in the VMPFC ROI
		rTPJ cTBS			vertex cTBS
		pre-cTBS	post-cTBS		pre-cTBS	post-cTBS
		0.086	0.367		-0.2029	0.1024
		0.0747	-0.19		0.0315	0.0686
		-0.1436	-0.0644		-0.046	0.1098
		-0.0219	0.0874		0.1737	-0.1035
		-0.0507	-0.3834		0.2006	-0.0535
		-0.0366	0.0309		0.0931	-0.0179
		-0.0455	0.0149		0.0784	-0.086
		-0.0068	-0.0049		-0.0695	0.1564
		0.0254	0.0528		-0.0545	-0.1233
		-0.0083	-0.18		-0.1482	-0.0321
		-0.0291	0.0382		-0.0097	-0.0223
		-0.1998	-0.2799		-0.0645	-0.1166
		0.1533	-0.1284		0.0917	-0.1305
		0.1237	0.0065		0.0596	0.0886
		0.0498	-0.0188		-0.1122	0.0935
		-0.0117	-0.3948		-0.0563	-0.185
		-0.1488	-0.3787		0.0596	0.1667
		0.2062	0.1031		0.1105	-0.0153
		-0.0821	-0.0544		0.0964	-0.2549
		0.248	-0.0693		0.0448	-0.1312
		-0.012	-0.0529		-0.207	-0.0106
		0.0202	0.0462		-0.0747	-0.0645
		-0.0461	0.1423		-0.063	0.0304
		-0.0025	-0.1496		0.0534	0.0917
		-0.0236	0.0706		-0.0229	-0.0983
		-0.0778	-0.0507		0.0478	-0.1952
		0.1497	-0.1349		0.3091	-0.0418
		-0.0484	-0.0824		-0.0187	-0.107
		-0.0198	0.1318		-0.0196	-0.1456
		0.0653	-0.0305		0.0917	-0.0023
	median	-0.0119	-0.0406		0.0109	-0.037

## Sheet: Fig 6A
extracted parameter estimates for value-related activation in the DLPFC ROI
		rTPJ cTBS			vertex cTBS
		pre-cTBS	post-cTBS		pre-cTBS	post-cTBS
		-0.0786	-0.2651		-0.0115	0.0711
		0.1642	-0.0588		0.0402	0.0722
		-0.0152	-0.1015		0.0989	0.1241
		-0.0832	-0.0165		0.0507	-0.1191
		-0.0568	0.033		-0.1024	0.0038
		-0.0043	-0.021		-0.0278	0.0102
		0.0194	-0.0014		0.1096	0.135
		0.0851	0.015		0.0152	-0.0154
		0.0655	-0.0231		0.0132	0.01
		0.0447	-0.0031		0.038	0.0341
		-0.0161	-0.0347		0.0328	0.0847
		-0.0537	-0.0399		0.0174	-0.0501
		-0.0005	-0.0934		-0.0258	-0.0586
		-0.0004	0.0504		-0.0219	-0.0163
		-0.0948	-0.1104		-0.0116	-0.0285
		0.0764	0.1368		0.0316	0.045
		-0.0413	0.0249		0.1147	0.112
		0.0069	-0.02		0.0175	0.0055
		-0.0032	-0.0035		-0.0253	0.0406
		-0.1434	-0.179		0.1379	0.094
		-0.0858	0.0399		-0.0883	0.0074
		0.0165	0.0199		0.2426	-0.1854
		0.0833	-0.0039		-0.0203	-0.0591
		0.0694	0.0414		0.0678	0.0466
		-0.0414	0.047		-0.0796	0.0658
		0.0997	-0.0271		-0.0672	0.0503
		0.0053	-0.0258		-0.3775	0.0286
		-0.042	-0.1013		0.0192	0.0605
		0.1053	-0.0736		0.0191	-0.028
		0.2122	0.1382		0.0568	0.1244
	median	-0.0005	-0.0183		0.0175	0.0314

## Sheet: Fig 6B
extracted parameter estimates indicating functional connectivity with rTPJ in the DLPFC ROI
		rTPJ cTBS			vertex cTBS
		pre-cTBS	post-cTBS		pre-cTBS	post-cTBS
		-0.0524	0.168		0.0038	0.0814
		0.0448	-0.1111		-0.0164	0.0698
		0.0448	-0.3134		-0.0694	0.0701
		0.1739	-0.0989		0.0523	0.0321
		0.2644	-0.1304		0.0698	-0.0928
		-0.0017	0.0629		0.0192	-0.0634
		-0.0209	0.0013		0.2536	-0.1239
		0.074	-0.0753		-0.0306	0.0239
		0.118	0.1045		0.042	0.1183
		0.1951	0.0646		-0.1629	0.2723
		-0.0566	0.0317		-0.0034	0.0887
		0.1195	0.0002		-0.1353	0.0273
		-0.2297	-0.0894		0.0475	-0.0245
		-0.0873	0.0589		0.009	0.0056
		0.0068	-0.005		-0.0743	-0.027
		-0.0557	0.1947		0.0913	-0.0919
		-0.2339	-0.2502		0.0919	0.0498
		-0.0964	-0.0938		-0.0496	0.1531
		-0.1224	-0.0161		-0.0272	-0.0262
		0.1234	-0.2617		0.1327	0.0492
		0.0599	0.1393		-0.0528	-0.054
		0.0185	0.0273		-0.1674	-0.0085
		0.011	-0.1052		0.1709	0.0229
		-0.0218	-0.0374		-0.0495	0.0246
		-0.0868	0.1633		-0.187	-0.0234
		-0.0228	-0.1644		-0.0925	-0.1192
		-0.1151	0.0628		0.241	-0.0029
		0.0261	-0.0368		0.1547	-0.103
		-0.0075	0.1044		-0.0303	-0.1922
		-0.3736	-0.1053		-0.157	0.0298
	median	-0.0046	-0.0106		-0.0099	0.0143

[truncated: 3 more sheets: S1 Fig, S2 Fig, S3 Fig]
